# Supplementary material for: The rs2046210 Polymorphism Is Associated with Endometriosis Risk and Elevated Estrogen Receptor 1 Expression in the Eutopic Endometrium of Women with the Disease
Source: Biomedicines. 2024 Jul 25;12(8):1657. doi: 10.3390/biomedicines12081657 (PMC11351714; doi:10.3390/biomedicines12081657)
Supplement: Supplementary file 1 [file biomedicines-12-01657-s001.zip › Table S7.xlsx]

## Sheet: Tabelle1
Table S7. Genotypes of rs9383590, rs9340799 and rs2046210 in women with and without endometriosis
PatientID	Endometriose (0=women without endometriosis, 1=women with endometriosis)	hormonalTherapyAdOP3monthsNew (0=no hormones, 1=hormones)	rs9383590 (1=TT, 2=TC, 3=CC)	rs9340799 (1=AA, 2=AG, 3=GG)	rs2046210 (1=GG, 2=GA, 3=AA)
990085	0	0	1	1	1
112	0	1	2	2	3
150	0	1	1	2	2
153	0	1	2	3	3
195	0	1	2	2	3
95	0	1	1	2	2
96	0		2	2	2
168	0	0	1	1	1
990025	0	0	1	3	1
98	0	0	1	2	1
162	0	0	1	1	1
200	0	0	1	2	1
990090	0	0	1	1	2
990121	0	0	1	2	3
990124	0	0	1	1	1
990126	0	0
990088	0	1	1	2	1
115	0		1	2	1
144	0	0	1	2	1
990012	0	0	1	1	2
990024	0	0	1	1	2
990050	0	0	1	1	2
990051	0	0	1	2	1
194	0	0	1	1	2
990127	0	0	1	1	1
105	0	1	1	2	1
158	0	1	1	2	1
166	0	1	2	1	2
990007	0	0	1	3	3
101	0	0	1	1	2
175	0	0	1	2	1
184	0	0	1	2	2
990060	0	0	1	2	1
127	0	1	1	1	3
102	0	0	1	2	3
122	0	0	2	2	3
146	0	0	2	3	2
155	0	0	1	1	1
990023	0	0	1	1	2
990045	0	0	1	2	2
990054	0	0	1	2	2
990067	0	0	1	1	1
145	0	0	1	1	1
990016	0	0	1	2	1
990096	0	0	1	2	1
85	0	0	1	3	2
129	0	0	1	2	1
131	0	0	1	3	2
151	0	0	1	2	2
990019	0	0	1	1	2
990089	0	0	2	2	2
990005	0	1	1	2	1
163	0	1	1	2	1
990048	0	1	1	2	1
990084	0	1	1	3	1
169	0	0	1	1	2
990009	0	0	1	1	1
990047	0	0	1	1	2
990075	0	0	1	1	2
990091	0	0	1	1	3
106	0	0	1	3	1
132	0	0	1	2	1
159	0	0	1	2	1
216	0	0	1	2	2
219	0	0	1	2	2
990065	0	0	1	3	1
990119	0	0	2	2	2
990014	0	1	1	1	1
125	0	1	1	2	2
141	0	1	1	1	1
147	0	1	1	2	1
990076	0	0	1	3	1
990104	0	0	1	2	1
86	0	0	2	2	3
103	0	0	1	1	1
218	0	0	2	2	3
990103	0	1	1	3	2
990052	0	0	1	1	1
990073	0	0	1	2	1
990080	0	0	3	3	3
990087	0	0	1	2	1
113	0	0	2	2	3
189	0	0	1		2
203	0	0	2	1	2
990044	0	0	1	1	1
990122	0	0	1	2	1
171	0	1	2	1	2
91	1		1	1	2
214	1		1	1	2
230	1		1	2	2
270	1		1	3	1
990046	1	1	1	1	2
100	1	1	1	1	3
133	1	1	1	2	2
201	1		2	1	2
198	1	1	1	2	1
156	1	1	1	3	2
174	1	1	1	2	1
252	1		2	1	3
178	1	1	1	2	2
205	1		1	3	2
114	1	1	2	2	2
120	1	1	1	1	3
990093	1	0	1	2	2
990037	1	1	3	3	3
990056	1	0	1	1	1
990069	1	0	1	3	1
213	1			1	2
241	1		1	1	1
277	1		1	2	1
990094	1	0	1	1	2
97	1	0	1	2	1
121	1	0	1	2	3
990072	1	0	1	1	3
990117	1	0	2	1	2
990123	1	0	1	2	1
990128	1	0	2	3	2
990130	1	1	1	1	2
209	1	1	2	2	2
265	1		1	2	1
990034	1	0	1	2	2
990078	1	0	1	3	2
188	1	1		2	1
990042	1	1	1	2	2
154	1	1	1	2	2
90	1	0	1	2	1
173	1	0	2	2	2
990006	1	0	1	1	2
990010	1	0	2	1	2
990017	1	0	1	2	1
990031	1	0	1	2	2
123	1	0	1	3	1
135	1	0	2	2	3
136	1	0	2	2	2
148	1	0	1	2	2
167	1	0	1	3	2
990058	1	0	1	2	2
990083	1	0	1	1	1
990125	1	0	1	2	2
990027	1	1	1	2	2
990041	1	1	2	2	3
990081	1	1	1	2	2
228	1		1	2	2
272	1		2	1	3
275	1		1	1	1
276	1		1	1	2
990108	1	0	1	2	2
124	1	0	1	1	3
187	1	0	1	1	3
191	1	0	1	2	1
990120	1	0	1	1	1
165	1	0	1	2	1
274	1	0	1	2	2
990131	1	0	1	2	2
990030	1	1	1	1	2
990118	1	1	1	1	1
248	1		1	3	2
990053	1	0	2	2	2
180	1	1	1	2	1
990002	1	1	1	3	1
990003	1	0	1	1	2
990008	1	0	1	1	1
990026	1	0	1	1	1
990033	1	0	1	2	2
990111	1	0
186	1	0	1	3	1
215	1	0	1	1	1
243	1		1	1	1
143	1	0	1	1	1
208	1	0	1	1	2
212	1		1	1	2
157	1	0	1	1	2
990035	1	0	1	2	2
990074	1	0	1	1	1
990086	1	0	1	2	1
990106	1	0	1	2	1
990109	1	0	1	1	1
990115	1	0	2	2	2
87	1	0	1	1	1
130	1	0	1	1	3
990105	1	1	1	1	1
990107	1	0	1	2	1
224	1		1	2	2
225	1		1	3	3
246	1		2	1	2
251	1		2	2	2
262	1		1	2	2
990061	1		1	1	2
990057	1	0	2	2	2
990097	1	0	1	2	2
99	1	0	1	1	1
202	1	0	1	2	2
161	1	0	1	2	2
990062	1	1	1	2	1
990092	1	1	1	2	1
119	1	1	1	1	2
210	1		1	2	1
990028	1		1	1	2
990011	1	0	1	3	1
990068	1	0	1	1	1
990071	1	0	1	1	1
137	1	0	2	3	2
181	1	0	1	2	2
197	1	0	1	2	1
242	1		1	3	3
257	1		1	2	2
269	1		1	1	1
990095	1	0	1	3	2
92	1	0	1	3	3
138	1	0	1	2	1
172	1	0	1	2	1
990116	1	0	1	2	2
245	1	0	1	1	1
185	1	1	1	2	1
207	1	1	1	1	2
217	1		1	1	1
253	1		1	1	1
264	1		1	1	2
193	1	0	2	2	2
990001	1	0		1	1
990018	1	0	2	1	2
990110	1	0	1	1	2
93	1	0	2	2	2
118	1	0	1	1	1
152	1	0	1	2	2
990043	1	0	1	1	2
139	1	0	1	1	2
990038	1	0	1	1	2
990102	1	0	2	3	3
278	1		1	1	2
990020	1	0	1	1	2
990101	1	0	1
177	1	0	2	3	2
192	1	0	1	2	1
990129	1	0	1	1	1
990055	1	0	1	1	1
140	1	0		3	3
206	1	0	1	1	1
990049	1	0	1	3	3
190	1	0	1		1
