# Supplementary material for: The rs2046210 Polymorphism Is Associated with Endometriosis Risk and Elevated Estrogen Receptor 1 Expression in the Eutopic Endometrium of Women with the Disease
Source: Biomedicines. 2024 Jul 25;12(8):1657. doi: 10.3390/biomedicines12081657 (PMC11351714; doi:10.3390/biomedicines12081657)
Supplement: Supplementary file 1 [file biomedicines-12-01657-s001.zip › Table S1.xlsx]

## Sheet: Tabelle1
Table S1. Clinical characteristics of the study population, and genotype frequencies of rs2046210
		Total	GG	GA	AA
All subjects		237	99 (41.8%)	107 (45.1%)	31 (13.1%)
Patients		150	56 (37.3%)	76 (50.7%)	18 (12.0%)
Controls		87	43 (49.4%)	31 (35.6%)	13 (14.9%)
Patient subgroups
Age (years)	<35	126	48 (38.1%)	57 (45.2%)	21 (16.7%)
	≥35	111	51 (45.9%)	50 (45.0%)	10 (9.0%)
BMI	<25	161	66 (41.0%)	78 (48.4%)	17 (10.6%)
	≥25	76	33 (43.4%)	29 (38.2%)	14 (18.4%)
Cycle Phase	proliferative	109	47 (43.1%)	49 (45.0%)	13 (11.9%)
	secretory	101	46 (45.5%)	44 (43.6%)	11 (10.9%)
	na (hormones, na)	27	6 (22.2%)	14 (51.9%)	7 (25.9%)
Fertility Status	fertile	50	22 (44.0%)	21 (42.0%)	7 (14%)
	infertile	90	42 (46.7%)	36 (40.0%)	12 (13.3%)
	na	97	35 (36.1%)	50 (51.5%)	12 (12.4%)
Gravidity	0	123	45 (36.6%)	59 (48.0%)	19 (15.4%)
	>0	110	52 (47.3%)	46 (41.8%)	12 (10.9%)
	na	4	2 (50%)	2 (50%)	0
Parity	0	164	63 (38.4%)	81 (49.4%)	20 (12.2%)
	>0	66	33 (50%)	23 (34.8%)	10 (15.2%)
	na	7	3 (42.9%)	3 (42.9%)	1 (14.3%)
Stage	low (rAFS I+II)	66	23 (35.8%)	38 (57.6%)	5 (7.6%)
	high (rAFS III+IV)	75	30 (40.0%)	34 (45.3%)	11 (14.7%)
	na (adenomyosis)	9	3 (33.3%)	4 (44.4%)	2 (22.2%)
Entity	Ovarian & Ovarian combined	44	18 (40.9%)	19 (43.2%)	7 (15.9%)
	AM, PE, DIE	55	21 (38.2%)	29 (52.7%)	5 (9.1%)
	na	51	17 (33.3)	28 (54.9%)	6 (11.8%)
Numbers of patients and controls, as well as number of patients in the indicated subgroups are shown.
Parenthesized numbers show the fraction of patients (%) with the indicated genotypes
rAFS, revised American Fertility Society score; BMI, body mas index; ovarian & ovarian combined, ovarian lesions and ovarian lesions combined with other entities; PE, peritoneal; DIE, deep infiltrating endometriosis; AM, adenomyosis; na, status not available
