# Supplementary material for: The rs2046210 Polymorphism Is Associated with Endometriosis Risk and Elevated Estrogen Receptor 1 Expression in the Eutopic Endometrium of Women with the Disease
Source: Biomedicines. 2024 Jul 25;12(8):1657. doi: 10.3390/biomedicines12081657 (PMC11351714; doi:10.3390/biomedicines12081657)
Supplement: Supplementary file 1 [file biomedicines-12-01657-s001.zip › Table S2.xlsx]

## Sheet: TableS2
Table S2. Clinical characteristics of the study population, and genotype frequencies of rs9383590
		Total	TT	TC	CC
All subjects		234	195 (83.3%)	37 (15.8%)	2 (0.9%)
Patients		147	122 (83.0%)	24 (16.3%)	1 (0.7%)
Controls		87	73 (83.9%)	13 (14.9%)	1 (1.1%)
Patient subgroups
Age (years)	<35	125	102 (81.6%)	22 (17.6%)	1 (0.8%)
	≥35	109	93 (85.3%)	15 (13.8%)	1 (0,9%)
BMI	<25	158	134 (84.8%)	23 (14.6%)	1 (0.6%)
	≥25	76	61 (80.2%)	14 (18.4%)	1 (1.3%)
Cycle Phase	proliferative	107	93 (86.9%)	14 (13.1%)	0
	secretory	100	83 (83.0%)	16 (16.0%)	1 (1.0%)
	na (hormones, na)	27	19 (70.4%)	7 (25.9%)	1 (3.7%)
Fertility Status	fertile	49	39 (79.6%)	9 (18.4%)	1 (2.0%)
	infertile	88	80 (90.9%)	8 (9.1%)	0
	na	97	76 (78.4%)	20 (20.6%)	1 (1.0%)
Gravidity	0	122	100 (82.0%)	21 (17.2%)	1 (0.8%)
	>0	108	92 (85.2%)	15 (13.9%)	1 (0.9%)
	na	4	3 (75.0%)	1 (25.0%)	0
Parity	0	162	135 (83.3%)	26 (16.0%)	1 (0.6%)
	>0	65	55 (84.6%)	9 (13.8%)	1 (1.5%)
	na	7	5 (71.4%)	2 (28.6%)	0
Stage	low (rAFS I+II)	65	54 (83.1%)	11 (16.9%)	0
	high (rAFS III+IV)	73	62 (84.9%)	11 (15.1)	0
	na (adenomyosis)	9	6 (66,7%)	2 (22.2%)	1 (11.1%)
Entity	Ovarian & Ovarian combined	43	37 (86.0%)	6 (14.0%)	0
	AM, PE, DIE	55	46 (83.6%)	8 (14.5%)	1 (1.8%)
	na	49	39 (79.6%)	10 (20.4%)	0
Numbers of patients and controls, as well as number of patients in the indicated subgroups are shown.
Parenthesized numbers show the fraction of patients (%) with the indicated genotypes
rAFS, revised American Fertility Society score; BMI, body mas index; ovarian & ovarian combined, ovarian lesions and ovarian lesions combined with other entities; PE, peritoneal; DIE, deep infiltrating endometriosis; AM, adenomyosis; na, status not available
