# Supplementary material for: The rs2046210 Polymorphism Is Associated with Endometriosis Risk and Elevated Estrogen Receptor 1 Expression in the Eutopic Endometrium of Women with the Disease
Source: Biomedicines. 2024 Jul 25;12(8):1657. doi: 10.3390/biomedicines12081657 (PMC11351714; doi:10.3390/biomedicines12081657)
Supplement: Supplementary file 1 [file biomedicines-12-01657-s001.zip › Table S3.xlsx]

## Sheet: Table S3
Table S3. Clinical characteristics of the study population, and genotype frequencies of rs9340799
		Total	AA	AG	GG
All subjects		235	94 (40.0%)	107 (45.5%)	34 (14.5%)
Patients		149	63 (42.3%)	64 (43.0%)	22 (14.8%)
Controls		86	31 (36.0%)	43 (50.0%)	12 (14.0%)
Patient subgroups
Age (years)	<35	126	40 (31.7%)	63 (50.0%)	23 (18.3%)
	≥35	109	54 (49.5%)	44 (40.4%)	11 (10.1%)
BMI	<25	161	59 (36.6%)	81 (60.3%)	21 (13.0%)
	≥25	74	35 (47.3%)	26 (35.1%)	13 (17.6%)
Cycle Phase	proliferative	109	46 (42.2%)	52 (47.7%)	11 (10.1%)
	secretory	99	38 (38.4%)	43 (43.4%)	18 (18.2%)
	na (hormones, na)	27	10 (37.0%)	12 (44.4%)	5 (18.5%)
Fertility Status	fertile	48	21 (43.8%)	20 (41.7%)	7 (14.6%)
	infertile	90	30 (33.3%)	46 (51.1%)	14 (15.6%)
	na	97	43 (44.3%)	41 (42.3%)	13 (13.4%)
Gravidity	0	123	45 (36.6%)	60 (48.8%)	18 (14.6%)
	>0	108	46 (42.6%)	47 (43.5%)	15 (13.9%)
	na	4	3 (75.0%)	0 (0%)	1 (25%)
Parity	0	164	63 (38.4%)	77 (47.0%)	24 (14.6%)
	>0	64	27 (42.2%)	28 (43.8%)	9 (14.1%)
	na	7	4 (57.1%)	2 (28.6%)	1 (14.3%)
Stage	low (rAFS I+II)	66	26 (39.4%)	29 (43.9%)	11 (16.7%)
	high (rAFS III+IV)	74	34 (45.9%)	32 (43.2%)	8 (10.8%)
	na (adenomyosis)	9	3 (33.3%)	3 (33.3%)	3 (33.3%)
Entity	Ovarian & Ovarian combined	43	19 (44.2%)	19 (44.2%)	5 (22.7%)
	AM, PE, DIE	55	22 (40.0%)	25 (45.5%)	8 (14.5%)
	na	51	22 (43.1%)	20 (39.2%)	9 (17.6%)
Numbers of patients and controls, as well as number of patients in the indicated subgroups are shown.
Parenthesized numbers show the fraction of patients (%) with the indicated genotypes
rAFS, revised American Fertility Society score; BMI, body mas index; ovarian & ovarian combined, ovarian lesions and ovarian lesions combined with other entities; PE, peritoneal; DIE, deep infiltrating endometriosis; AM, adenomyosis; na, status not available
