# Supplementary material for: The rs2046210 Polymorphism Is Associated with Endometriosis Risk and Elevated Estrogen Receptor 1 Expression in the Eutopic Endometrium of Women with the Disease
Source: Biomedicines. 2024 Jul 25;12(8):1657. doi: 10.3390/biomedicines12081657 (PMC11351714; doi:10.3390/biomedicines12081657)
Supplement: Supplementary file 1 [file biomedicines-12-01657-s001.zip › Table S4.xlsx]

## Sheet: Table S4
Table S4. Association of rs9383590 with endometriosis risk in patient subpopulations
Category	Patients		rs9383590 (TC vs TT)		rs9383590 (TC+CC vs. TT)
	n	%	OR (95%CI)	p-Value	OR (95%CI)	p-Value
Stage
low (RAFS I+II)	65	47.1	1.03 (0.42 to 2.48)	0.913	0.96 (0.40 to 2.28)	0.914
high (RAFS III+IV)	73	52.9	0.90 (0.37 to 2.15)	0.747	0.84 (0.35 to 1.98)	0.751
na (adenomyosis)	9	6.1
BMI
low (<25)	158	67.5	1.58 (0.60 to 4.63)	0.413	1.67 (0.64 to 4.87)	0.300
high	76	32.5	0.45 (0.13 to 1.52)	0.184	0.40 (0.12 to 1.31)	0.114
Age
18-34.9	125	53.4	1.02 (0.38 to 2.92)	0.901	1.09 (0.41 to 3.09)	0.903
35-50	109	46.6	0.79 (0.26 to 2.48)	0.680	0.69 (0.23 to 2.07)	0.502
Odds ratio of the TT vs. TC genotypes of rs9383590 in the indicated subcategories are shown.
OR, odds ratio; 95% CI, 95% confidence interval; RAFS, revised American Fertility Society score; BMI, body mass index; na, status not available.
