# Supplementary material for: The rs2046210 Polymorphism Is Associated with Endometriosis Risk and Elevated Estrogen Receptor 1 Expression in the Eutopic Endometrium of Women with the Disease
Source: Biomedicines. 2024 Jul 25;12(8):1657. doi: 10.3390/biomedicines12081657 (PMC11351714; doi:10.3390/biomedicines12081657)
Supplement: Supplementary file 1 [file biomedicines-12-01657-s001.zip › Table S5.xlsx]

## Sheet: Table S5
Table S5. Association of rs9340799 with endometriosis risk in patient subpopulations
Category	Patients		rs9340799 (AG vs AA)		rs9340799 (AG + GG vs AA)
	n	%	OR (95%CI)	p-Value	OR (95%CI)	p-Value
Stage
low (RAFSI+II)	66	44.3	0.78 (0.38 to 1.59)	0.533	0.84 (0.43 to 1.64)	0.556
high (RAFS III+IV)	74	49.7	0.66 (0.33 to 1.29)	0.205	0.64 (0.34 to 1.22)	0.171
na (adenomyosis)	9	6
BMI
low (<25)	161	68.5	0.90 (0.44 to 1.84)	0.788	0.91 (0.45 to 1.80)	0.797
high	74	31.5	0.34 (0.11 to 0.99)	0.053	0.44 (0.17 to 1.14)	0.081
Age
18-34.9	126	53.6	0.62 (0.25 to 1.50)	0.332	0.62 (0.26 to 1.44)	0.263
35-50	109	46.4	0.64 (0.28 to 1.46)	0.263	0.71 (0.33 to 1.53)	0.386
Odds ratios of the AA vs. AG genotypes of rs9340799 in the indicated subcategories are shown.
OR, odds ratio; 95% CI, 95% confidence interval; RAFS, revised American Fertility Society score; BMI, body mass index; na, status not available.
