# Supplementary material for: The rs2046210 Polymorphism Is Associated with Endometriosis Risk and Elevated Estrogen Receptor 1 Expression in the Eutopic Endometrium of Women with the Disease
Source: Biomedicines. 2024 Jul 25;12(8):1657. doi: 10.3390/biomedicines12081657 (PMC11351714; doi:10.3390/biomedicines12081657)
Supplement: Supplementary file 1 [file biomedicines-12-01657-s001.zip › Table S6.xlsx]

## Sheet: Tabelle1
Table S6. Genotype frequencies of rs2046210 in the study population used for ESR1 gene expression
		Total	GG	GA	AA
All subjects		72	33 (45.8%)	28 (38.9%)	11 (15.3%)
Patients		37	15 (40.5%)	15 (40.5%)	7 (18.9%)
Controls		35	18 (51.4%)	13 (37.1%)	4 (11.4%)
Patient subgroups
Age (years)	<35	42	19 (45.2%)	16 (38.1%)	7 (16.7%)
	≥35	30	14 (46.7%)	12 (40.0%)	4 (13.3%)
BMI	<25	45	19 (42.2%)	21 (46.7%)	5 (11.1%)
	≥25	27	14 (51.9%)	7 (25.9%)	6 (22.2%)
Cycle Phase	proliferative	35	15 (42.9%)	12 (34.3%)	8 (22.9%)
	secretory	35	16 (45.7%)	16 (45.7%)	3 (8.6%)
	na (hormones, na)	2	2 (100%)	0	0
Fertility Status	fertile	12	5 (41.7%)	4 (33.3%)	3 (25.0%)
	infertile	30	16 (53.3%)	9 (30.0%)	5 (16.7%)
	na	30	12 (40.0%)	15 (50.0%)	3 (10.0%)
Gravidity	0	40	16 (40.0%)	19 (47.5%)	5 (12.5%)
	>0	30	16 (53.3%)	8 (26.7%)	6 (20.0%)
	na	2	1 (50%)	1 (50%)	0
Parity	0	47	20 (42.6%)	21 (44.7%)	6 (12.8%)
	>0	21	11 (52.4%)	5 (23.8%)	5 (23.8%)
	na	4	2 (50.0%)	2 (50.0%)	0
Stage	low (rAFS I+II)	17	8 (47.1%)	7 (41.2%)	2 (11.8%)
	high (rAFS III+IV)	20	7 (35.0%)	8 (40.0%)	5 (25.0%)
Entity	Ovarian & Ovarian combined	15	7 (46.7%)	4 (26.7%)	4 (26.7%)
	AM, PE, DIE	16	6 (37.5%)	8 (50.0%)	2 (12.5%)
	others, na	6	2 (33.3)	3 (50.0%)	1 (16.7%)
Numbers of patients and controls, as well as number of patients in the indicated subgroups are shown.
Parenthesized numbers show the fraction of patients (%) with the indicated genotypes
rAFS, revised American Fertility Society score; BMI, body mas index; ovarian & ovarian combined, ovarian lesions and ovarian lesions combined with other entities; PE, peritoneal; DIE, deep infiltrating endometriosis; AM, adenomyosis; na, status not available
